# Supplementary material for: Reconstruction of the ancestral marsupial karyotype from comparative gene maps
Source: BMC Evol Biol. 2013 Nov 21;13:258. doi: 10.1186/1471-2148-13-258 (PMC4222502; doi:10.1186/1471-2148-13-258)
Supplement: Additional file 1 — Genes mapped to wallaby chromosomes, overgo sequences and the corresponding BACs. [file 1471-2148-13-258-S1.xls]

## Sheet: Chr 1
Gene	Overgo A	Overgo B	BACs	Band	Opossum location	Human location
					Chr_Mb	Chr_Mb
UJ (MHC Class I)	Deakin et al, 2007			1p2	no orthologue	no orthologue
RAMP3	ACTTTACCTCTTGCACAGAACTTG	CCCACGATGTTGGTTTCAAGTTCT	247H8	1p1	6_274	7_45
PRKCD	TTCCAGGAAGTCAGACACAGGTTC	GCCAAAGCTTTCTGTAGAACCTGT	448I10	1p1	6_275	3_53
CAMP (K5)	CAGAAAGCCTCTTTCGTCTCTCAG	GGTGGCAAATTCAGGACTGAGAGA	463H1	1p1	6_195	3_48 (orthologues not clear)
CAMP	GCTGTTCCACTTCTGAAATTCGCC	ACACGGTCTCTCTGATGGCGAATT	463H1	1p1	6_195	3_48 (orthologues not clear)
CAMP (K7)	CACCAGAGGAAAGCAATGATCCTG	AGAAGTCGTGGAACAGCAGGATCA	463H1	1p1	6_195	3_48 (orthologues not clear)
PLXNB1	GTCCAGGGGATACTCAGTATGTGG	GCTGGATCATTGGCTGCCACATAC	592I18	1p1	6_194	3_48
AQP8	GTGAGCACAGAAGAGAGGTTCTTA	CTGCCCCAGAAGCATTTAAGAACC	198N9	1p1	6_143	16_25
HBA	ATGGTGCTCTCTGCCGCTGACAAG	TACCCTTCACATGACCCTTGTCAG	209M13	1p1	6_149	16_0.2
KIAA0020	TTGGTGGAGCATGTTGGCATCAAG	CCCAGGTCTTCAATTTCTTGATGC	443L10	1p1	6_164	9_2
LPPR1(ENSM14394)	TGGGAACAATACACAGAGAAGCTA	GCAGGGGATAATGGAATAGCTTCT	450A23	1p1	6_193	9_103
VCP	GTGTTCTGTTCTTTGATGAACTGG	GCCTTGGCAATTGAATCCAGTTCA	558A18	1p1	6_123	9_35
HS3ST2	TCCAAGGCGGATTTTCAATATGTC	CAGTTTGGTATCTCGGGACATATT	483E18	1p1	6_121	16_22
MYH11	CAGAAAGGTCAGCTCAGTGATGAC	CGAAGAGGAACTTCTCGTCATCAC	233K20	1p1	6_104	16_15
ACO1	TGACAAATGACTGCAGGTAGTTCA	TTTATACTTATGGTGATGAACTAC	567N21	1p1	6_50	9_32
		CENTROMERE
RAB27A	TTTAGCCTTGGGTGACTCTGGAGT	TAAGCTGGTCTTCCCAACTCCAGA	462G4	1q1	1_166	15_55
ASB7	TGCCGAATGTTCCTTCAGAGAGGA	CCAAGTTTGTGTCTGCTCCTCTCT	608I21	1q1	1_140	15_101
MGEA5	CAGCTTGATGAGGAACCCATGGAT	GCTTCTCTACCACCATATCCATGG	586B6	1q2.1	1_110	10_103
PDZD8	GGCAAACGTAAGCACAAAATATGC	AAAGCAGCTTCCCAGTGCATATTT	497M9	1q2.1	1_92	10_119
CBFA2T3, GALNS	NISC BAC (GenBank Accession AC154071.2)		273F23	1q1 - 1q2.1	1_696	16_88
MINPP1	GCAGCTATTTTGCAGGTGCCAACA	CTGCATTTAAATCACTTGTTGGCA	461A22	1q2.2	1_13	10_89
SENP8	TTGGATCCTCCCAGCTGGCTTAAT	ATCCAATAATATGGTCATTAAGCC	451H11	1q2.2	1_66	15_72
PTPN9	TTTCAGACAGTGTCCCGCATGAGG	TGAATGCCCTCTGGGTCCTCATGC	595I4	1q2.2	1_35	15_75
TCERG1L	TTGCATAATTAAAACAATTAAGGG	GCCATGATATGTCAATCCCTTAAT	498O17	1q2.2	1_1.4	10_132
BAZ1A	CCTGCTACAGAAACTAAAGCTTCT	GGCTGGTAAGTCTTAAAGAAGCTT	577K5	1q2.3	1_285	14_35
IgH	Sanderson et al, 2009			1q2.3	1_297	14_106
IL5	Hawken et al, 1999			1q2.3	1_307	5_131
ENSM13809 (ENSMODG00000013809)	GAACCAATGGAGGTCACTCTGCAG	CAGCCTCCACGTCTGTCTGCAGAG	441J23	1q2.3	1_308	14_105
TMEM179	Longo et al, 2009		583A8	1q2.3	1_309	14_104
DIO3	Edwards et al, 2007			1q2.3	1_315	14_102
DLK1	Edwards et al, 2007			1q2.3	1_317	14_101
SETD3	TGGATTTGTAAATAGTGAAAACTC	GGTCCCATTAGGTATAGAGTTTTC	520L23	1q2.3	1_320	14_99
SERPINA1	CGTAGAAGCGATACCTATGTCCAT	GTCAATGACAGGAGGAATGGACAT	616M9	1q2.3	1_328	14_94
NUDCD2	GGTCCGCATAGTTCTTACCAAGAC	TGCTGCATCTCTCTTTGTCTTGGT	609K19	1q2.3	1_360	5_162
UIMC1	CTTGAGGTTTATCAGAAAAGCCTG	GCCTCTGAGTCAATTTCAGGCTTT	490N16	1q3	1_380	5_176
TGIF2	Hu et al, 2011		67G20	1q3	1_390	20_35
NR5A1	Whitworth et al, 2001			1q3	1_418	9_127
GAPVD1	TGTCAACCCAGAACAGTATGGAAT	GGGAGCATCAGAAATTATTCCATA	550O3	1q3	1_419	9_128
WTIP	GAAGTCCTACCACCCCGGCTGTTT	ACATACAACACATCGGAAACAGCC	508O11	1q3	1_425	19_34
CYLD	GAGATCTGGGGAAGAAAAATTTCC	GAAGCGTACAACTCCAGGAAATTT	514M22	1q3	1_439	16_50
SNPRB'	Rapkins et al, 2006			1q3	1_450	20_2
TSC1	CAGTCATGAATCCCCAGATGATTC	CTGAGTGGTGCTTGATGAATCATC	499P1	1q3	1_459	9_135
NOTCH1, INPP5E, PMPCA	NISC BAC (GenBank Accession AC148741.2)		191O7	1q3	1_465	9_139
LSM14B	CCTGAATGCCAAAAAACTACTACC	TATGGGAGTCTTGGTGGGTAGTAG	501D18	1q3	1_478	20_60
GNAS	Edwards et al, 2007			1q3	1_483	20_57
AEBP1	ATAGCCGTAGAAGTCCGTGCCATC	TCTCCATCCAGGCAATGATGGCAC	482H13	1q3	1_501	7_44
CRIM1	ACCCTGCAGGCTGTCTGAGGAAAG	TATCCTGGCTGACAGACTTTCCTC	555O10	1q3	1_521	2_36
FDFT1	GTCTCAATGAGCTGATTACTAATG	GGGATGTGCTGTAAAGCATTAGTA	517J10	1q4.1	1_559	8_11
DEFB (defensins) 1276	ATGGGGGAATGACACTATGATGTG	GCCTCCTTCCTCAAAACACATCAT	489N7	1q4.1-1q4.2	orthologues not clear	20_30 (orthologues not clear)
DEFB (defensins)3559	TTGTAAAGCAAGGCGGGGCAAATG	ACATCCAATCAGTCTGCATTTGCC	471I16	1q4.1-1q4.2	orthologues not clear	20_30 (orthologues not clear)
FOXA2	CAATATGAATGCGGGCCTGGGCAT	AGTGTTCATGCCGTTCATGCCCAG	495N17	1q4.2	1_598	20_22
BMP2	CTGATCACCTGAACTCAACAAATC	GTCTGAACAATGGCATGATTTGTT	516M8	1q4.2	1_619	20_6
PRNP	Premzl et al, 2005			1q4.2	1_563	20_4
SPTBN1	CCAGAACTACCATCTTGAGTGCAA	CCAGGATTTGGTTTCATTGCACTC	468F3	1q4.3	1_640	2_54
WWOX	GCTGGGAGGAGAGGACCACCAAGG	AAGTACACCCAGCCGTCCTTGGTG	618J8	1q5	1_667	16_78
DHX38	TGTCTCCTGTGACATGGGTTGTAG	CAGCAGAATCTCAGAGCTACAACC	468C8	1q5	1_702	16_72
IGK	Sanderson et al, 2009			1q5	1_715	2_89
SUCLG1	CCATTATTGCCGGGGGGAAAGGTG	ATCTTCTCCTTCGCACCACCTTTC	457O5	1q5	1_719	2_84
ADRA1A	GGTCTTTCTTCCCTGAAGCTAAGC	AAAACAGTATCCGAGGGCTTAGCT	437O3	1q5	1_735	8_26
R3HCC1	ACCGAATTTGGATAACTTCTCTCC	AGGGATCGGCTGGGAAGGAGAGAA	511D6	1q5	1_739	8_23
LPIN1	AACCTTCAGTGCTCACCTTTCCAC	TCTTCCCGAAGCGGACGTGGAAAG	467J4	1q5	1_741	2_11
UC (MHC Class I)	Deakin et al, 2007			1q5	no orthologue	no orthologue
Deakin, J.E., Siddle, H.V., Belov, K., Graves, J.A.M. (2007). Class I genes have split from the MHC in the tammar wallaby. Cytogenetic & Genome Research 116:205-11.
Edwards CA, Rens W, Clarke O, Mungall AJ, Hore T, Graves JA, Dunham I, Ferguson-Smith AC, Ferguson-Smith MA. (2007). The evolution of imprinting: chromosomal mapping of orthologues of mammalian imprinted domains in monotreme and marsupial mammals.BMC Evol Biol7:157.
Hawken, R.J., Maccarone, P., Toder, R., Graves, J.A., Maddox, J.F. (1999). Isolation and characterization of marsupial IL5 genes. Immunogenetics 49:942-8.
Hu, Y., Yu, H., Shaw, G., Renfree, M.B., Pask, A.J. (2011) Differential roles of TGIF family genes in mammalian reproduction. BMC Developmental Biology 11:58.
Longo, M.S., Caronem D.M., NISC Comparative Sequencing Program, Green, E.D., O'Neill, M.J., O'Neill, R.J. Distinct retroelement classes define evolutionary breakpoints demarcating sites of evolutionary novelty. BMC Genomics. 10:334.
Premzl M, Delbridge M, Gready JE, Wilson P, Johnson M, Davis J, Kuczek E, Marshall Graves JA. (2005). The prion protein gene: identifying regulatory signals using marsupial sequence. Gene349:121-34.
Rapkins RW, Hore T, Smithwick M, Ager E, Pask AJ, Renfree MB, Kohn M, Hameister H, Nicholls RD, Deakin JE, Graves JA. (2006). Recent assembly of an imprinted domain from non-imprinted components. PLoS Genet. 2:e182
Sanderson CE, Belov K, Deakin JE (2009). Physical mapping of immune genes in the tammar wallaby (Macropus eugenii). Cytogenetic & Genome Research 127:21-25
Whitworh, D.J., Pask, A.J., Shaw, G., Graves, J.A., Behringer, R.R., Renfree, M.B. (2001). Characterization of steroidogenic factor 1 during sexual differentiation in a marsupial. Gene 277:209-19.

## Sheet: Chr 2
Gene	Overgo A	Overgo B	BACs	Band	Opossum location	Human location
					Chr_Mb	Chr_Mb
IGF2	Edwards et al, 2007			2p1	5q3 (Lawton et al, 2007)	11_2
CD81	Edwards et al, 2007			2p1	Not in assembly	11_2
MRPL23	Edwards et al, 2007			2p1	Un_73	11_2
TSSC4	AGGCTGTACTTGGTCCAGCGCTCA	ACTACGTGACCCATCCTGAGCGCT	248D24	2p1	Un_76	11_2
MUC2	Edwards et al, 2011			2p1	Un_82	11_1
MUC5B	Edwards et al, 2011			2p1	Un_26	11_1
MUC6	Edwards et al, 2011			2p1	Un_53	11_1
BET1L	ACTTCTCGAGCGTGACCAGCCTGC	TTCACGCTGCCGGTCAGCAGGCTG	459N19	2p1	Un_15	11_167
AIP	GGAAGCCCATGGAGCTCATCCTGG	AGCTTGAACTGCTTGCCCAGGATG	435M10	2p1	8_11	11_67
		CENTROMERE
SENP2	GCACATTCTTCTACCCCAAGCTGA	TGGTAACCACCAGTACTCAGCTTG	441I6	2q1	2_541	3_185
RNPEPL1	GACCTTCATCATCTCCTCCATCCT	AAACTCATCACTCTCCAGGATGGA	314A9	2q1	2_537	2_241
ASB1	TGCAGGTCCTAATTTGAAGGAGTG	AAACTGTTCCCGCAACCACTCCTT	594D1	2q1	2_531	2_239
EIF4H	TGGTAGTGCTGGTGGCCATGGTTC	CTCCTTCTGACTCCGGGAACCATG	453L18	2q1	2_530	7_73
MYEOV2	GCAGCACCGGCCTTTTGATGGACC	TTCTCGTTGGCTGCCAGGTCCATC	461K7	2q1	2_527	2_241
ATG16L1	GCAGAAAATCAGTGAGCTGGAAAC	AAGCTCTTGGCACTCAGTTTCCAG	501I11	2q1	2_520	2_234
TPST1	ATCGACAGACCAAGTCATCAAGCC	TGCTGCCACATTGACTGGCTTGAT	469K22	2q1	2_507	7_65
C17orf76	TGGGTATGGAGTCAACATCACTGG	CGGTAGAGGACATCATCCAGTGAT	442D15	2q1	2_507	17_16
SSH2	CTCTTGACAATTGCCCTGCATCTG	GGCTGGATTAAGGCTTCAGATGCA	592B19	2q1	2_514	17_27
COL11A2	Deakin et al, 2007			2q1	2_270	6_33
DMB	Siddle et al, 2011			2q1	2_270	6_32
PSMB9	Siddle et al, 2011			2q1	2_270	6_32
TAP1B	Siddle et al, 2011			2q1	2_270	6_32
PSMB8	Siddle et al, 2011			2q1	2_270	6_32
UP (MHC Class I)	Siddle et al, 2009			2q1	no clear orthologue	no orthologue	M
UK (MHC Class I)	Siddle et al, 2009			2q1		no orthologue	H
UE (MHC Class I)	Siddle et al, 2009			2q1	no clear orthologue	no orthologue	C
UL (MHC Class I)	Siddle et al, 2009			2q1	no clear orthologue	no orthologue
UO (MHC Class I)	Siddle et al, 2009			2q1	no clear orthologue	no orthologue
UM (MHC Class I)	Siddle et al, 2009			2q1	no clear orthologue	no orthologue
TAP2B	Siddle et al, 2011			2q1	no clear orthologue	6_32
TAP2	Deakin et al, 2007			2q1	2_269	6_32
DAA	Deakin et al, 2007			2q1	no clear orthologue	no orthologue
DBB	Deakin et al, 2007			2q1	no clear orthologue	no orthologue
C6orf47	Deakin et al, 2006			2q1	2_267	6_31
APOM	Deakin et al, 2006			2q1	2_267	6_31
BAT3	Deakin et al, 2006			2q1	2_267	6_31
BAT2	Deakin et al, 2006			2q1	2_267	6_31
AIF1	Deakin et al, 2006			2q1	2_267	6_31
NCR3	Deakin et al, 2006			2q1	2_267	6_31
LTB	Deakin et al, 2006			2q1	2_267	6_31
TNF	Deakin et al, 2006			2q1	2_267	6_31
LTA	Deakin et al, 2006			2q1	2_267	6_31
NFKBIL1	Deakin et al, 2006			2q1	2_267	6_31
MCCD1	Deakin et al, 2006			2q1	2_267	6_31
BAT1	Deakin et al, 2006			2q1	2_267	6_29
MIC	Deakin et al, 2006			2q1	2_267	6_31
POU5F1	Deakin et al, 2007			2q1	2_267	6_31
GNL1	Deakin et al, 2007			2q1	2_266	6_30
TRIM39	Deakin et al, 2007			2q1	2_266	6_30
MUC3A	Edwards et al, 2011			2q1	2_256	7_100
CLDN15	GTCAGTTGCTGTAGAGACATTTGG	CACACCCAAGAAGAATCCAAATGT	169A5	2q2	2_256	7_100
C17orf101	TGGGTATGGAGTCAACATCACTGG	CGGTAGAGGACATCATCCAGTGAT	442D15	2q2	2_264	17_80
PIK3R5	CAGATTCTGACCTCCTTCTGAAGG	TGGTAGGTTCTAGCTGCCTTCAGA	194P11	2q2	2_251	17_8
PGBD2	GCTTCTGTGGTATCTGAAAGGCTC	GTCTTCCCCAGTATCAGAGCCTTT	278K11	2q2	2_249	1_249
RUNX2	NISC BAC(GenBank Accession AC148427.2)		170K8	2q1	2_290	6_45
MRPS10	CTCCATTTCTGATGAACCAGATAC	GAGGCGCTTATATAATGTATCTGG	236C6	2q1	2_286	6_42
KHDRBS2	TAATAGCCTGTGGTCTCCACATAA	CTTGTCTTGTTGCTGTTTATGTGG	443O12	2q2	2_309	6_62
C6orf190	AGAGATTGCAGAGTGGAAGATTCC	CCGTTTCCTGTTCTTTGGAATCTT	478N22	2q2	2_400	6_128
IGF2R	AACCTATGACCTGCGACTGCTTTC	GACCCAGTAAGAGAAGAAAGCAG	400K5	2q2	2_442	6_160
T	NISC BAC (GenBank Accession AC148563.3)		389E8	2q2	2_449	6_166
PDCD2	CAGTGGAGCTGGGCTTCGCCGTCG	CGCCAGCCTGGCGCTTCGACGGCG	284M9	2q2	2_456	6_170
USF1	TGCAGTGGCAACTGGTGAAGATCC	GATGGCCACACTGGTTGGATCTTC	167F8	2q2	2_456	1_161
RORC	TGTTTGTGTACTCAGCAATGTGGC	CAGCGAGTCATTCCCGGCCACATT	196O7	2q3	2_497	1_151
HNF1B	CCCCTCTTCTCCAGTCGGTGGAAA	TGAGCTTGGACACCATTTTCCACC	512L6	2q3	2_498	17_36
MXRA7	TTTGGAGAGATGTCCGATGGAGAT	TGAGCTGTTCCTGCATATCTCCAT	434G5	2q3	2_242	17_74
CD7	AGACATGTCCTATGTCATTCAACG	CTGGCATGAAGTGTTCCGTTGAAT	350F18	2q3	2_230	17_80
PECAM1	TGTGTTGCAAAAAACCACCATTCC	TAACCACTGAGCCTTGGGAATGGT	298B18	2q3	2_230	17_62
OVGP1	Edwards et al, 2011			2q3	2_481	1_111
NOL11	CATTAGCAGCTGCTCTGGGAAAAC	GCTTGAATATGCCTGAGTTTTCCC	599L21	2q3	2_229	17_65
SOX9	Pask et al, 2002			2q3	2_218	17_70
TEX2	GTTCGATGACCAAAGCATTGTAAC	CTTGGCTTCAAGAGCAGTTACAAT	463N3	2q3	2_211	17_62
ST6GALNAC2	AGTTTCCACCTTGAGCCTCCTGAA	AGCATTGGCTGAGGTGTTCAGGAG	435A2	2q3	2_211	17_74
SOST	TAGTTCTCTGCCTGCTGTGCCTGC	AAAGCAACCTGGACCAGCAGGCAC	462D5	2q3	2_192	17_41
BRCA117_41	Wakefield and Alsop, 2006			2q3	2_193	17_41
DDX52	ACACAAAATTCACATCCAAGGAAC	GGGTTCTGGGAGATCAGTTCCTTG	154K9	2q3	2_186	17_35
CA4	CCCAAAAGTTGATAAGTTGAAAAA	CCAGTAGCGGTAGTAATTTTTCAA	247B20	2q3	2_184	17_58
PGLYRP4	AGCACTGCTGCCTTGGCTGCAGCT	AGGAGGTCAAATTCCCAGCTGCAG	205O4	2q3	2_187	1_153
MTX1, GBA	NISC BAC (GenBank Accession AC148209.2)		206L23	2q3	2_189	1_155
MUC1	Edwards et al, 2011			2q3	2_189	1_155
FCRL4	AAGCTGTAGTAATACCAAGTCCTC	AAAACAGGGGTCCATGGAGGACTT	159H17	2q3	2_168	1_157
AHCTF1 (ENSMODG00000006310)	GTGGATGGAGAGCTTTTTGTGGCT	AGGTAAAGTTGCTCTGAGCCACAA	434C8	2q4	2_140	1_247
ELTD1	TTGGAGCTTTGCTTTCATCATCCC	TCCTGAGAGTCACTCTGGGATGAT	486A16	2q5	2_51	1_79
ACOT11	GGTATAGGGAGGCAAGCGCTAGAA	TCCAGTCTCATCTTCTTTCTAGCG	601M6	2q5	2_38	1_55
CLCAC3	TTGGAGCTTTGCTTTCATCATCCC	TCCTGAGAGTCACTCTGGGATGAT	493N24	2q5	2_38	1_87
FAM69A	GGTGACCAAGGAAATCTTTCAGAG	GGATGAGATTGACCAACTCTGAAA	478E17	2q5	2_11	1_93
ANXA11	AGACAGAGAGCCAGGAAATCGGCT	AAAGGTTCTGAGTCCCAGCCGATT	439L14	2q5	2_11	1_57
FOXD3	NISC BAC (GenBank Accession AC159576.2)		215D6	2q5	2_28	1_63
ST6GALNAC5	CTCTTCTTGCTCATCCTACGCCTC	GATCCTCTTCATGGAGGAGGCGTA	156C12	2q5	2_1	1_77
Deakin JE, Papenfuss AT, Belov K, Cross JG, Coggill P, Palmer S, Sims S, Speed TP, Beck S, Graves JA. (2006). Evolution and comparative analysis of the MHC Class III inflammatory region. BMC Genomics 7:281.
Deakin, J.E., Siddle, H.V., Belov, K., Graves, J.A.M. (2007). Class I genes have split from the MHC in the tammar wallaby. Cytogenetic & Genome Research 116:205-11.
Edwards CA, Rens W, Clarke O, Mungall AJ, Hore T, Graves JA, Dunham I, Ferguson-Smith AC, Ferguson-Smith MA. (2007). The evolution of imprinting: chromosomal mapping of orthologues of mammalian imprinted domains in monotreme and marsupial mammals.BMC Evol Biol7:157.
Edwards, M.J., Hinds, L.A., Deane, E.M., Deakin, J.E. (2011). Physical mapping of innate immune genes, mucins and lysoxymes, and other non-mucin proteins in the tammar wallaby (Macropus eugenii). Cytogenetic and Genome Research. 135:118-25.
Lawton BR, Obergfell C, O'Neill RJ, O'Neill MJ. (2007). Physical mapping of the IGF2 locus in the South American opossum Monodelphis domestic. Cytogenetic & Genome Research 116:130-1
Pask AJ, Harry JL, Graves JAM, O'Neill RJ, Layfield SL, Shaw G, Renfree MB (2002). SOX9 has both conserved and novel roles in marsupial sexual differentiation. 33:133-139
Siddle HV, Deakin JE, Coggill P, Hart E, Cheng, Y, Wong ESW, Harrow J, Beck S, Belov K (2009). MHC-linked and un-linked class I genes in the wallaby. 10:310.
Siddle, H.V., Deakin, J.E., Coggill, P., Whilming, L., Harrow, J., Kaufman, J., Beck, S., and Belov, K. (2011). The tammar wallaby major histocompatibility complex shows evidence of past genomic instability. BMC Genomics 12:421
Wakefield MJ, Alsop AE. (2006). Assignment of BReast Cancer Associated 1 (BRCA1) to tammar wallaby (Macropus eugenii) chromosome 2q3 by in situ hybridization. Cytogenetic & Genome Research 112:180C

## Sheet: Chr 3
Gene	Overgo A	Overgo B	BACs	Band	Opossum location	Human location
					Chr_Mb	Chr_Mb
CLASP2	TCTGCTGAAGAGGCAGCGTCCATG	TGATGGAGGTGGCCAGCATGGACG	526C17	3p2.3-3	6_291	3_33
WDR48	GACCTTCGAACAGTCAAACACTTC	CGCCACTCTTCCAAATGAAGTGTT	518K19	3p2.3-3	6_288	3_39
NT5C3	CGGAATTCCAGGAAAGCACTGTTC	GCTGGGTTCTTGATGTGAACAGTG	592B19	3p2.3-3	6_291	7_33
TCRG	Sanderson et al, 2009			3p2.3-3	6_283	7_38
ANLN	GATCAACTTGGCCAATTGTACCAG	CGGCTCTATCTGACGACTGGTACA	492F19	3p2.3-3	6_289	7_36
NEUROD6	TACTGCACTGCTTACGAGTCATTC	GGGATGTGCTCTCATAGAATGACT	439A23, 507E10	3p2.3-3	6_287	7_31
TXNDC3	CCAACTGCATGGAAAGAATACCCC	TTCAGTCGAGGCCTCTGGGGTATT	516A3	3p2.3-3	6_283	7_37
BLVRA	ATCTCTCTGCAAGAGGCTCTTTCC	CGTCAACTTCTGTGCTGGAAAGAG	493I11, 523D11, 607J21	3p2.3-3	6_258	7_43
TBX20	GATCCGCTTTTACTGCATCGGACA	GAGCTGAGTGACAAATTGTCCGAT	164E13, 175F3	3p2.3	6_207	7_35
DMRT1	El-Mogharbel et al, 2005			3p2.3	6_99	9_0.8
RPS6	ATCTCTTTCCCAGCCACTGGCTGT	CGTCGATGAGTTTCTGACAGCCAG	289C9	3p2.3	6_13	9_19
QPRT	ATGCAGCGGGGTGGCTAGTGCTGC	TTTCACAGCAGCTGCCGCAGCACT	276E17	3p2.3	6_85	16_29
FBLN2	AGGGACAGTCCTACTTTGTGGACT	CACTCCGTACTTCCAAAGTCCACA	175B3, 264A8	3p2.3	6_255	3_13
CHL1	GTCGGGAAGATTTCAGAAGCAGTA	CCTTTTGGGTAGGATTTACTGCTT	524I17, 594J4	3p2.3	6_230	3_0.2
CHCHD4	GGAAAGGACCGGATTATATTTGTG	CATGGTCTTCTTTCGTCACAAATA	449N11, 493M12, 524J3	3p2.3	6_249	3_14
UROC1	GTCATGTCCTATTTATCTGAGATG	AGGTCTGCTCTTCTGTCATCTCAG	449N11, 460I19, 493M12	3p2.3	6_249	3_126
NINJ1	GGCTGGAGGAACCGATCCATCAAC	TAGCATAGTGGTTCATGTTGATGG	221I7	3p2.3	6_258	9_95
GRB10	Edwards et al, 2007			3p2.3	6_267	7_50
ADCY1	TTGACAGAAAGGGCTCAGAGGAAG	TGGCCTGTAGAAAAGCCTTCCTCT	348G14, 397A14	3p2.3	6_273	7_45
LFNG	ATCTGTGTTGGGTGTGAGGCTCAT	GAAGAGGTTGCTTCGAATGAGCCT	211J1	3p2.3	6_77	7_2
KCNJ12	CAGTTCCTCAGGGATGACTGCAGG	ATAAGGGTTGACCCTCCCTGCAGT	149O15, 172L1, 199F10	3p2.3	6_83	17_21
KIAA0368	TGGTGGTATCCACAATGTCAGGAA	GTTGACTTCAGCTCATTTCCTGAC	494N18, 513P18	3p2.3	6_54	9_114
GABBR2	ATCACACTGAGGACCAACCCAGAT	TGTTCTGTGTTGCTGCATCTGGGT	455K10, 465F5	3p2.3	6_86	9_101
XYLT1	AGCAGAAGGAACAGTTGAAGAAGA	TCCTCCTGCTCTAGTTTCTTCTTC	220H11, 198H24	3p2.1-3q2.2	6_56	16_17
PRDM6	GAGAGGTGTGAGAGGAGCTTCACG	TCAGCTGGGTGGCCTGCGTGAAGC	234K3, 234M11	3p2.1	6_3.1	5_122
KDELR2	CTACTCATTATCTTTTCTTCCTTG	AAGGCACGGTATAGACCAAGGAAG	177M3, 232H7, 232N21	3p2.1	6_61	7_6
HABP4	AAGACAGAACGAAGAACTTACAGG	CATAGGGTCGATACTCCCTGTAAG	149L13, 269P21	3p2.1	6_19	9_99
ERAF	ATGGCTCTTCTCCAGTCAAATCAG	CTGAGGAAATGACATCCTGATTTG	165I10, 235D2	3p2.1	6_26	16_31
RECK	GAGAAGCTTCAGATTTCATTGTCC	ATGAGTGTTCCTTGCCGGACAATG	315F23	3p2.1	6_26	9_36
MED9	CAACAGCAGCAGCTGCAGAGTCTG	TTCTGACTTGTTCCCGCAGACTCT	530B9	3p2.1	6_73	17_17
KIAA1024L	TACGGTTTTGGTTGGGGGACACAT	TCATATCCAGGTGTGTATGTGTCC	235K7, 245C22, 259I20	3p1	6_0.412	5_129
SMCR7	ATGGCAGAGTTCTCCCAGAAGAGG	CATCTCGGTGCTTCCCCCTCTTCT	151N1, 215B16	3p1	6_12	17_18
SMCR7		CENTROMERE
CERK	GACCAAAGCACTTACTTGTGTATA	CCTCCAAAGGGATTAATATACACA	161L1, 212C7, 278F12	3q1	8_3	22_47
GRAP2	GAAGAGACACGTCCTTCGACGAAT	GATCAGACAGTTTCTTATTCGTCG	548J11	3q1	8_63	22_40
MKL1	CTGAAGCCCAAAATCAAGAAACTC	TGTACTGGTGGTACTTGAGTTTCT	472N21	3q1	8_9.6	22_40
ACO2	CACTGACCTTGTCAGAGAAGATTG	TCCAGGTGACCATACACAATCTTC	455G18, 496F9	3q1	Un_28	22_41
NAGA	TCTGAAGGACATCTGCAACCTCTG	GTCATCATAGTTGCGCCAGAGGTT	281P18	3q1	8_17.8	22_42
NOL12	AGATGAGCTGGACCAGCTGGTGAC	ACACTCAGTCTTGGAGGTCACCAG	376F4	3q1	8_92	22_38
C22orf28	CGTGACAGATGTTGTGAATACCTG	GATTCCAGCATCATGGCAGGTATT	447M22, 462D10, 597L8	3q1	8_87	22_32
ASCL4	TACTGCCACATCCATGAGCATGCC	TCTGGTTCGATTCCCTGGCATGCT	447M22, 462D10, 597L8	3q1	8_87	12_108
LUM	TTTCTGCAGGGTCCTGGGTCCTTT	GACCTTGGAATAGGATAAAGGACC	180L12	3q1	8_67.3	12_91
LYZ	Edwards et al, 2011			3q2.1	8_26	12_69
IPO8	TCCTGTTGGGTTCTTCATTCATTC	GGAATTTCAAAGTGCTGAATGAAT	206G21, 229J14, 275I9	3q2.1-2.2	8_7	12_30
GRASP	GGCGGCTGCTCAAATTCATCCCAG	AAGGAACGGTTCAGTCCTGGGATG	513C21	3q2.2	8_18	12_52
PRPH	TCCTCAGCCACCATGAGTCACCTA	TAGTTCGAAGGCCTGATAGGTGAC	474L8	3q2.3	8_27	12_49
GLT8D3	ATTGCTGCCATGGCACCGGAGCAT	CAATCCGAGGTTCTTCATGCTCCG	170G22	3q2.3	8_63.2	12_42
CACNA1C	AAGAGAGAGAGAAGGCAAAGGCTC	TTTTGGAAGTCTCCTCGAGCCTTT	455I4, 582F24, 610B1	3q2.3	8_119	12_2
CAPZA3	GTGACCATCGCTTCTTTGACTCTC	AAAGAAAGCCTGGTATGAGAGTCA	556K18	3q2.3	8_99.8	12_18
ARNTL2	AGCCTTGGCATTATTTCTTTCTCC	GCAGTGGTTCATTGCTGGAGAAAG	589I10, 600E23, 612N11	3q2.3	8_127	12_27
SLC38A4	Edwards et al, 2007			3q2.3	8_122	12_47
USP41	ATCACAATGCCTAGGGAACTGGAG	CACTTCTCTTCCGTTCCTCCAGTT	567F17	3q2.3	8_121	22_20
ECHDC3	GCAAAGATCTAAGAGTCATTATCA	GGGCCTTCAGCTAAAATGATAATG	474F3, 477N2, 546J12	3q2.3	8_135	10_11
DCLRE1C	TTCGTAGACTGTGAAGAATCCAAC	GCTCCTCATCTTCACTGTTGGATT	464E22, 480D17, 533N24	3q2.3	8_139	10_14
C7orf23	GCTGTTTGCATCTCCTTGACTTGC	GTATGCAGGCAGTAATGCAAGTCA	461D11, 480K5, 594D11	3q2.3	8_139	7_86
FGL2	GATAACATCCACCTTCTGACCAAG	GGACCATTTCCTTACTCTTGGTCA	574O4	3q2.3	8_153	7_76
FAM185A	ACAGCCTCCAGGTGAGGTACGACG	ATCTGCTTCAGGGCCTCGTCGTAC	489E17, 493B7, 514B4	3q2.3	8_153	7_102
TES	NISC BAC (GenBank Accession AC145409.3)		528O13	3q2.3	8_171	7_115
CAV1, CAV2	NISC BAC (GenBank Accession AC151045.3)		444G7	3q2.3	8_171	7_116
MET	NISC BAC (GenBank Accession AC147533.3)		311C4	3q2.3	8_172	7_116
ST7, WNT2, GAS2	NISC BAC (GenBank Accession AC145041)		210M21	3q2.3	8_172	7_116
CFTR	NISC BAC (GenBank Accession AC145042.3 )		289E24	3q2.3	8_173	7_117
CORTBP2	NISC BAC (GenBank Accession AC145183.3 )		60J17	3q2.3	8_173	7_117
ARF5, PAX4	NISC BAC (GenBank Accession AC145041)		426P13	3q2.3	8_187	7_127
p100	NISC BAC (GenBank Accession AC147857.2)		175L17	3q2.3	8_187	7_127
LEP, IMPDH1	NISC BAC (GenBank Accession AC148061.2)		182A19	3q2.3	8_188	7_127
TRB	Sanderson et al, 2009			3q2.3	8_205	7_141
VIPR2	GCTGGGATACAATTGAACATAATG	ATCACCCACCAGGGAACATTATGT	517K23	3q2.3	8_226	7_158
ADARB2	TGGTGGTGCTGAATGAACTGCGCT	ATGTATCTCAGCCCTGAGCGCAGT	574O4	3q2.3-3.1	8_229	10_1
ARHGAP21	NISC BAC(GenBank Accession AC163243.2)		578O5	3q2.3-3.1	8_248	10_24
NMT2	TGGTACATTAACCGACTTCCTGAG	AGGTAGCGTGTAGAAGCTCAGGAA	545K16, 569F10	3q3.1	8_259	10_15
FZD1	TGCTCTGCTGCGCCTCCACGCTCT	TAGGTGAGCACGGTGAAGAGCGTG	562I2, 575N24	3q3.1-3.2	8_263	7_90
MTERF, AKAP9	NISC BAC (GenBank Accession AC147858.1)		270F7	3q3.1-3.2	not in assembly	7_91
CDK6	NISC BAC (GenBank Accession AC147760.2)		557F3	3q3.1-3.2	8_265	7_92
ENTPD3	CAAAACGAATCCGCAGCTCGAGAA	GAATGCTTGCAAGGACTTCTCGAG	531L6, 552N3	3q3.2	8_294	3_40
EVX1	TTCCAGAACCGCAGGATGAAGGAC	CTAAGCGTTGCCTCTTGTCCTTCA	446A13, 553F16, 554G15, 555I13	3q3.2-3q3.3	8_297	7_27
ARL4A	TGGAGAAGCTGCACGAGATGATCC	GCCTTGCGGCGCTTGAGGATCATC	497N5, 618O12	3q3.3	8_311	7_12
HNRPM	Siddle et al, 2009			3q3.3	3_460	19_8
Edwards CA, Rens W, Clarke O, Mungall AJ, Hore T, Graves JA, Dunham I, Ferguson-Smith AC, Ferguson-Smith MA. (2007). The evolution of imprinting: chromosomal mapping of orthologues of mammalian imprinted domains in monotreme and marsupial mammals.BMC Evol Biol7:157.
Edwards, M.J., Hinds, L.A., Deane, E.M., Deakin, J.E. (2011). Physical mapping of innate immune genes, mucins and lysoxymes, and other non-mucin proteins in the tammar wallaby (Macropus eugenii). Cytogenetic and Genome Research. 135:118-25.
El-Mogharbel N, Deakin J, Tsend-Ayush E, Pask A, Graves JA. (2005) Assignment of the DMRT1 gene to tammar wallaby chromosome 3p by fluorescence in situ hybridization.Cytogenet Genome Res108(4):362.
Sanderson CE, Belov K, Deakin JE (2009). Physical mapping of immune genes in the tammar wallaby (Macropus eugenii). Cytogenetic & Genome Research 127:21-25
Siddle HV, Deakin JE, Coggill P, Hart E, Cheng, Y, Wong ESW, Harrow J, Beck S, Belov K (2009). MHC-linked and un-linked class I genes in the wallaby. 10:310.

## Sheet: Chr 4
Gene	Overgo A	Overgo B	BACs	Band	Opossum location	Human location
					Chr_Mb	Chr_Mb
UF (MHC Class I)	Deakin et al, 2007				no orthogue	no orthogue
UH (MHC Class I)	Deakin et al, 2007				no ortholgue	no orthogue
MCTP1	CTATGTAACAATTTTTTTAAAAAG	GCAAAAAACAAGTTTGCTTTTTAA	325F20	4p3	3_207	5_94
MEF2C	CCATCTTAAAAGCCTTTCTTAATG	CAGTTACATCTTAGACCATTAAGA	313N6	4p3	3_215	5_88
CARD6	ACCCGGACAGTCAGTAAAATGAAC	AGGTCTCCTCAGCTATGTTCATTT	322K19, 323D2, 378L9, 418A15	4p3	3_233.9	5_40
CARD6	ATCCTTATTCCAGTACCAGGATCT	GCGCGGATGAGTTTAAAGATCCTG	2B7, 4P20	4p3	3_68	5_40
OCLN	CACCAAGCAATGATTTATACAATG	CGAACATGCATCTCTCCATTGTAT	465B10	4p3	3_11	18_60
FVT1	AATTATTTGGGCAGCGTGTACCCC	TTATCACTGCACGGCTGGGGTACA	614G18	4p2.3	3_143	12_14
DROSHA	GGGCAAGGCATAGATACAAAAGTC	CTTTCCACTAAAGAGAGACTTTTG	88J7	4p	3_138	5_21
CDH12	TCAGAGACAATGTTATCCATTATG	CCACCTCCTTCATCATCATAATGG	579B15	4p2.2	3_122	5_31
IRX2	ATTTTCTCTTGGGTGGGTGAATGG	TGTTATATGTCCCCCCCCATTCAC	9L19 110A22	4p	3_95	5_2
POLS	TCAGCTTATGGCCAGTTTACCTAC	TGGCATTGGCAATGCTGTAGGTAA	531K11	4p2.1	3_101	5_6
MTRR	GTCTTCCTTCATATCATTCGTAAT	ATTTAACTACAAATTAATTACGAA	38A21	4p	3_103	5_7
CTNND2	AGGAGCCCATTAGAAAAGATTACG	AACGGCTGGTAGGTCTCGTAATCT	55O2	4p	3_106	5_10
GALNT1	CTACCTCAGCACACATTTCTGCCA	TTGCTACTTAAGAATGTGGCAGAA	442O19	4p2.1	3_87	18_33
SMAD7	TCTACCTCAGGGGAATGGCTTTTG	ATTGAGCTGTCCGAGGCAAAAGCC	595K16	4p1	3_68	18_46
		CENTROMERE
NCOA2	CATGGTAAGTAGTTCATCAGGATC	CACTGCGGAGCCCGGGGATCCTGA	305F17	4q1	3_166	8_71
ARMC1	ATCAGTTCTGAGCCTTTAAAACTG	GTGATTTTGCAACTGACAGTTTTA	370F14	4q1	3_172	8_66
TOX	TCATGCAACAGGAGAATCTATGAC	CGGAACATTTCAAACAGTCATAGA	347P2	4q1	3_180	8_59
NSMAF	ATCCCTAGGAAAACCCGGGGATCA	TTGAACAGATTTTTAATGATCCCC	366J3	4q2.1	3_181	8_59
EFCAB1	GGTCTTTGAAGACCTGGGCTTCAA	CAGAGACATCTAGAATTTGAAGCC	307M7	4q2.1	3_193	8_49
KIAA1012	TAAATTTCTTCCATTTTTACCAGG	CTAAACTAAAAGGTAGCCTGGTAA	22L20	4q2.1	3_200	18_29
KCTD1	TCAGAGATAAAGGCAGAACTCAGA	CTAAGAATACGGGGGTTCTGAGTT	306B6	4q2.1	3_257	18_24
TGIF1	CTGCTGCATATCTGTGTTTTGTCC	CCCATCAGTCAGTGTTGGACAAAA	301J3	4q2.1	3_269	18_3
SPIRE1	TACCAGTTGAAGTACTCTATTTTC	GATACCTAGTCACCACGAAAATAG	301L22	4q2.1	3_280	18_12
TSHZ1	GAAATCAAAGAGGCTCAGAGCTAC	GATGAAAGTGGATGAGCACAGATG	89H9	4q2.1	3_303	18_72
DSEL (C18orf4)	CGTGCTTTGCTTCTCTTAAATTCC	CAACGAGCAAGGTTTGGGAATTTA	3C16	4q2.1	3_289	18_65
ATXN1	TCTTCCCACTTGCCTTCATGAGGC	TCCTCTGCAGACCTGGGCCTCATG	73A3	4q2.2	3_323	6_16
NRN1	TTCCCAGCAGCTCTCACCGTTTGC	CCGCAGCGTACCTGGTGCAAACGG	97I11	4q2.3	3_338	6_5
SLA	GTTGACATAGGGGAAGTTAGGGGG	TACCACTTCCCACCAGCCCCCTAA	107L23	4q2.3	3_411	8_134
NCLN	CTCTGCTTTCTCCCTTATCACAGG	CACTGCATTCCGGGTGCCTGTGAT	307G9	4q2.3	3_476	19_3
TCRM	Sanderson et al, 2009			4q2	3_432	no orthologue
SHARPIN	TAGCACATAGCAGGTGCTTATAGG	CGTTGATTCAGTTCACCCTATAAG	49E13	4q3	3_435	8_145
CHFR	TTCAGGGGACCACTCTGATGTCAC	GCTTTCCTGCAGGTGAGTGACATC	352D13	4q3	3_464	12_133
AMH	ATAGATGGACTGGGACTCAAGGGG	TGAGTCTTAGACTCGCCCCCTTGA	140P13	4q3	3_454	19_2
NWD1	TCACTCTGGCAGGTATGGGTTATC	CTTCAGCTCTGCTTCTGATAACCC	406A14	4q3	3_480	19_16
OAS2	CTTGGCTCATGAAGCTGAAATCTG	GCAGAGAGAAGATGACCAGATTTC	400F20	4q3	3_496	12_11
SUDS3	AGAGATCAAGGGGTTGGTTGCATG	TAGTTCTTGGCCCTTCCATGCAAC	369C8	4q3	3_506	12_118
OSBP2	CAGGTTATCCCAGTGTGCTAGGAA	GAATCAATGAGGCTCCTTCCTAGC	372H18	4q3	3_520	22_31
IGL	Sanderson et al, 2009			4q3	3_525	22_22
Deakin, J.E., Siddle, H.V., Belov, K., Graves, J.A.M. (2007). Class I genes have split from the MHC in the tammar wallaby. Cytogenetic & Genome Research 116:205-11.
Sanderson CE, Belov K, Deakin JE (2009). Physical mapping of immune genes in the tammar wallaby (Macropus eugenii). Cytogenetic & Genome Research 127:21-25

## Sheet: Chr 6
Gene	Overgo A	Overgo B	BACs	Band	Opossum location	Human location
					Chr_Mb	Chr_Mb
UB (MHC Class I)	Deakin et al, 2007			6p3.3	no orthologue	no orthologue
OR1	Siddle et al, 2009			6p3.3	no clear orthologue	no clear orthologue
OR2	Siddle et al, 2009			6p3.3	no clear orthologue	no clear orthologue
SLC1A2	GCTGCTTTATGACACCTCCTCCTA	ATTTGTTAACTGAGCCTAGGAGGA	24D13	6p3.2	5_271	11_35
PPFIBP2	ATGAAACTTCCTAAGTTCATTTTC	TGCATCTTCTGCCAGTCGCAGACA	1M8	6p3.2	5_240	11_7
EIF4G2	GATCTGTTGCTCACTATGTCTGCG	TGCATCTTCTGCCAGTCGCAGACA	142N13	6p3.2	5_250	11_10
TNIP2	CTGGCTTCCACAAGAAAATGCTTT	TACATTTTACCATTTAAAAGCATT	32C21	6p3.1	5_231	4_2
REST	GCCTTGTTTCTCTGCATTTTCCTC	CCAATAAATTTTTGCAGAGGAAAA	141H13	6p2	5_168	4_57
TDO2	CAAAGCCCTCCACTGACCCCTATA	ATCTACAAAAGAGAGATATAGGGG	7K6	6p2	5_120	11_156
RAPGEF2	CAGTAATATTTTTCTCCTTTCTTC	CCTGAATGCATAATAGGAAGAAAG	343N1	6p1	5_115	11_160
		CENTROMERE
MCF2L	Deakin et al, 2008			6q1	7_77	13_113
TGFBRAP1	Deakin et al, 2008			6q1	7_69	2_105
CREG2	Deakin et al, 2008			6q1	7_63	2_101
C2orf29	Deakin et al, 2008			6q1	7_63	2_101
EPHA3	Deakin et al, 2008			6q2.1	7_12	3_89
HTR1F	Deakin et al, 2008			6q2.1	7_11	3_87
ROBO2	Deakin et al, 2008			6q2.1	7_10	3_75
ARHGEF7	Mohammadi et al, 2009			6q2.1	7_80	13_111
MBNL2	Mohammadi et al, 2009			6q2.2	7_100	13_97
SLITRK5	Mohammadi et al, 2009			6q2.3	7_114	13_88
SLAIN1	Mohammadi et al, 2009			6q2.3	7_138	14_103
KLHL1	Mohammadi et al, 2009			6q2.3	7_127	13_70
PCDH20	Mohammadi et al, 2009			6q2.3	7_153	13_61
PCDH8	Mohammadi et al, 2009			6q2.3	7_163	13_53
SPERT	Mohammadi et al, 2009			6q2.3	7_170	13_46
MDH1B	Mohammadi et al, 2009			6q2.3	7_188	2_207
ABCA12	Mohammadi et al, 2009			6q2.3	7_178	2_215
DCUN1D1	Mohammadi et al, 2009			6q2.3	7_206	3_182
HPS3	Mohammadi et al, 2009			6q2.3	7_209	3_148
WDR69	Mohammadi et al, 2009			6q2.3	7_221	2_228
PHC3	Mohammadi et al, 2009			6q3.1	7_232	3_169
NMD3	Mohammadi et al, 2009			6q3.1	7_242	3_160
SNED1	Mohammadi et al, 2009			6q3.2	7_251	2_241
SCHIP1	Mohammadi et al, 2009			6q3.2	7_258	3_158
MINA	Deakin et al, 2008			6q3.2	7_187	3_97
Deakin, J.E., Siddle, H.V., Belov, K., Graves, J.A.M. (2007). Class I genes have split from the MHC in the tammar wallaby. Cytogenetic & Genome Research 116:205-11.
Deakin JE, Koina E, Waters PD, Doherty R, Patel VS, Delbridge ML, Dobson B, Fong J, Hu Y, van den Hurk C, Pask AJ, Shaw G, Smith C, Thompson K, Wakefield MJ, Yu H, Renfree MB, Graves JA. (2008). Physical map of two tammar wallaby chromosomes: a strategy for mapping in non-model mammals. Chromosome Res. 16:1159-75.
Mohammadi A, Delbridge ML, Waters PD, Graves JAM. (2009). Conservation of a chromosome arm in two distantly related marsupial species. Cytogenet Genome Res124:147-50.
Siddle HV, Deakin JE, Coggill P, Hart E, Cheng, Y, Wong ESW, Harrow J, Beck S, Belov K (2009). MHC-linked and un-linked class I genes in the wallaby. 10:310.

## Sheet: Chr 7
Gene	Overgo A	Overgo B	BACs	Band	Opossum location
					Chr_Mb
PDE5A	TGGTCAATGCATGGTTTGCTGAGA	GGGATAGGATGAATTCTCTCAGCA	80D8	7p	5_10
PCM1	AAGTACTGCACACACCTGATCCAG	GATCAACTTCAGCGACCTGGATCA	5A10, 30O4, 42B15, 49E1	7p	5_15.2
RASSF6	GCAGATAAACTTGAGAAACCAAAC	TGACAAAAAAAAATTTGTTTGGTT	44A12, 72B4, 76D20, 103K5, 144O13	7p	5_20
PDLIM3	CTTGCTATACGTTTCTGTTTTTGC	GTCATGGGAGAAGTTAGCAAAAAC	38O14, 82F22	7p	5_79
RAPGDS1	TATAAGCCTGTGCTCTCTTGTAGC	CTGCAAATATCATGAGGCTACAAG	12M24, 22E5, 27A13	7p	5_292
CFI	CTGTACAGATTTTGCTTTCTGTAG	CACCTTCATTCCTTATCTACAGAA	18D17, 26O12, 47L24	7p	5_62
NEIL3	AGCTCAAAGGTCTGCTCTAACCCT	GGAGAACCGTAAATTTAGGGTTAG	132L13	7p	5_90
		CENTROMERE
NRXN3	GCCGGTGCTACATATATCTTTGGG	TGAGGCCTCCACTTTTCCCAAAGA	357M19	7q2	1_241
TSHR	GCTCTGTCAGCTGTTATGAACAAG	TAATAGTGATGAGGGGCTTGTTCA	589O20	7q2	1_240
CHGA	GCAGGCTTACCTCTCTCTATCAGG	TTTCATCTGGGTCACCCCTGATAG	572611, 624M21	7q2	1_220
GATM	TGCCTACAATCACCTCCTCAAGTG	TATAATGAATGGGACCCACTTGAG	597O12	7q2	1_203
PABPN1	TAACCTGCCTTGGCCTTTGCGTTG	TGGGGATCACCTGAGCCAACGCAA	16O14, 27B19, 69N10	7q2	1_171
DAD1	AGTTCGGTTACTGCCTGCTGGTGG	TTGAAGGGGAAGGTCCCCACCAGC	598I4, 441L21	7q2	1_170
TRA@	Sanderson et al, 2009			7q	1_171
TRD@	Sanderson et al, 2009			7q	1_171
UA	Deakin et al, 2007			7q	no orthologue
UI	Deakin et al, 2007			7q	no orthologue
Deakin, J.E., Siddle, H.V., Belov, K., Graves, J.A.M. (2007). Class I genes have split from the MHC in the tammar wallaby. Cytogenetic & Genome Research 116:205-11.
Sanderson CE, Belov K, Deakin JE (2009). Physical mapping of immune genes in the tammar wallaby (Macropus eugenii). Cytogenetic & Genome Research 127:21-25
						331

## Sheet: Chr X
Gene	Overgo A	Overgo B	BACs	Band	Opossum location	Human location
					Chr_Mb	Chr_Mb
STARD8				Xq2	X_7	X_67
G6PD, IKBKG				Xq2	X_3	X_153
TMLHE				Xq2	X_4	X_154
TMEM187, IRAK1, MECP2				Xq2	X_14	X_153
OPN1MW, TKTL1, TEX28				Xq2	X_14	X_153
HEPH				Xq2	X-9	X_65
AR				Xq2	X_8	X_66
OPHN1				Xq2	Un_45	X_67
PSMD10				Xq2	X_7	X_107
IL1RAPL2				Xq2	X_20	X_103
TBC1D8B				Xq2	X_12	X_106
FRMPD3	AATCACTCTCCCAGCAACTGAAGG	GGATGGGCTTGATGTGCCTTCAGT	498P16	Xp2	X_11	X_106
ACSL4				Xq2	X_5	X_108
TMEM164				Xq2	X_5	X_109
AMMECR1				Xq2	X_5	X_109
CLIC2	TGAAAGAACTAGCCCCAGGGACTA	AACAAAAATGGAGGACTAGTCCCT	519L12	Xq2	X_5	X_154
THOC2				Xq2	X_17	X_122
STAG2				Xq2	X_17	X_123
SASH3				Xq2	X_31	X_128
ELF4				Xq2	X_31	X_129
SLC25A14				Xq2	X_35	X_129
ENOX2				Xq2	X_31	X_129
HS6ST2				Xq2	X_33	X_131
PHF6, HPRT1				Xq2	X_35	X_133
UPF3B				Xq2	X_28	X_118
L1CAM	AAGGAGAAGGTGCAGCCCTTCGAA	ACTGACCTTCTTCCACTTCGAAGG	615J13	Xp2	X_11	X_153
F9				Xq2	X_45	X_138
SLITRK4	GCTGACACTTTCCTTGGCATAGAG	GGAGATACTCCAAGTTCTCTATGC	616A19	Xq2	X_48	X_142
ZDHHC15	TCATCGTGCTCGTTGTGCTCTGGT	ACATAGGCGTAGTAGGACCAGAGC	522G10	Xq2	X_55	X_74
OGT				Xq2	X_69	X_70
SLC16A2, RNF12				Xq2	Un_6	X_73
TEX11				Xq2	X_70	X_69
FAM155B	TACAGGTGCTGCCTGCCCTAGAAG	TCTCTGGACACGCCCTCTTCTAGG	318C3	Xq2	X_70	X_68
ATRX				Xq2	X_55	X_76
PGK1				Xq2	X_56	X_77
AFF2				Xq2	X_38	X_147
ARHGEF6				Xq2	X_43	X_135
RBMX				Xq2	X_43	X_135
UBA1, RBM10				Xq2	X_71	X_47
SYN1				Xq2	X_71	X_47
TBC1D25, GATA1, WDR13				Xq2	X_71	X_48
LMO6, SYP, CACNA1F, CCDC22, FOXP3, PPR!R3F, GPR173, JARID1C, IQSEC2, RIBC1, HSD17B10, HUWE1				Xq2	X_72	X_53
AKAP4				Xq2	X_73	X_49
DACH2(ENM14370)	AAACGTTCTCTGGGAGTGGCCATA	GGCGTGCATTTTCTTGTATGGCCA	318B4	Xq3	X_54	X_85
GLA, GLRA4				Xq2	X_78	X_100
DRP2				Xq2	X_78	X_100
PLP1				Xq2	X_78	X_103
RPS6KA6				Xq2	X_52	X_83
FMR1				Xq2	X_37	X_146
CAPN6				Xq2	X_69	X_110
TRPC5				Xq2	X_69	X_111
LHFPL1				Xq2	X_68	X_111
AMOT				Xq2	X_68	X_112
AGTR2				Xq2	X_66	X_115
LRCH2				Xq2	X_67	X_114
WDR44				Xq2	X_78	X_117
DOCK11				Xq2	X_78	X_117
IL13RA1				Xq2	X_78	X_117
SRPX2	CAACTATCACAGCAGCTTGGGCAC	GGACAGTTCACACCGAGTGCCCAA	489P19	Xq3	X_79	X_99
NHSL2	GATGGCATATAGCGTCCCCTCTTC	TTTTGGGCCATTGCAGGAAGAGGG	479E12	Xq3	X_72	X_71
All previously mapped genes on X chromosome (indicated in blue) are taken from:
Deakin JE, Koina E, Waters PD, Doherty R, Patel VS, Delbridge ML, Dobson B, Fong J, Hu Y, van den Hurk C, Pask AJ, Shaw G, Smith C, Thompson K, Wakefield MJ, Yu H, Renfree MB, Graves JA. (2008). Physical map of two tammar wallaby chromosomes: a strategy for mapping in non-model mammals. Chromosome Res. 16:1159-75.
